# Supplementary material for: The interaction between social media, knowledge management and service quality: A decision tree analysis
Source: PLoS One. 2020 Aug 3;15(8):e0236735. doi: 10.1371/journal.pone.0236735 (PMC7398501; doi:10.1371/journal.pone.0236735)
Supplement: S1 File — (XLSX) [file pone.0236735.s001.xlsx]

## Sheet: survey results
	Perceptions about the (level of) use of information resulting from different activities of clients in social media																									Perceptions of the impact of client activities in SM on the KM elements				Percetions of the influence of KM on the ability to self-evaluate the quality of IT services
	Visibility								Persistence								Editability		Association							Knowledge collection	Creating new knowledge	Knowledge storage	Knowledge sharing
Id	a1	a2	a3	a4	a5	a6	a7	Visibility Average	b1	b2	b3	b4	b5	b6	b7	Persistence Average	c1	Editability (Average	d1	d2	d3	d4	d5	Association Average	Average for all activities of the clients in SM					IT service quality	Information system (IS) quality	Process quality	Customer satisfaction	Value of the IT service	Service behaviour
1	6	5	5	6	6	7	6	5.85714	6	6	6	7	6	6	7	6.28571	3	3	4	5	6	5	5	3.57143	4.67857	7	7	4	4	7	7	6	7	4	6
2	6	6	6	6	5	6	5	5.71429	5	5	7	7	7	6	6	6.14286	4	4	5	4	5	4	6	3.42857	4.82143	6	7	5	5	7	7	5	6	5	7
3	6	5	6	6	6	7	6	6	5	6	6	6	6	5	7	5.85714	4	4	5	4	4	5	4	3.14286	4.75	6	7	5	4	7	6	5	7	4	5
4	6	5	7	7	6	6	6	6.14286	5	6	6	6	6	6	6	5.85714	3	3	4	5	6	4	6	3.57143	4.64286	6	6	5	3	7	7	6	6	4	7
5	7	5	6	6	5	6	6	5.85714	4	5	6	6	6	6	7	5.71429	4	4	6	4	6	4	6	3.71429	4.82143	7	7	4	5	7	7	5	7	4	6
6	7	6	5	7	6	7	7	6.42857	4	6	6	6	6	5	7	5.71429	4	4	5	5	4	4	5	3.28571	4.85714	7	7	4	5	7	7	6	6	3	7
7	7	7	5	6	6	7	6	6.28571	4	6	7	7	7	6	6	6.14286	4	4	4	5	4	5	4	3.14286	4.89286	6	6	4	5	6	6	6	6	4	6
8	6	7	6	6	6	6	6	6.14286	4	4	6	6	7	6	7	5.71429	4	4	5	5	5	4	6	3.57143	4.85714	6	7	4	4	7	7	7	6	3	7
9	7	7	6	6	5	7	6	6.28571	3	4	7	7	6	6	7	5.71429	2	2	6	5	4	4	4	3.28571	4.32143	6	6	4	4	6	6	6	6	3	7
10	6	7	7	7	6	7	6	6.57143	5	4	6	7	6	5	6	5.57143	3	3	6	4	4	5	5	3.42857	4.64286	6	6	4	4	7	6	7	6	4	6
11	7	7	5	7	6	7	5	6.28571	5	4	6	6	7	6	7	5.85714	4	4	6	5	6	4	6	3.85714	5	6	7	4	4	7	6	6	6	3	6
12	6	5	7	6	5	6	6	5.85714	5	4	6	6	7	6	7	5.85714	4	4	5	5	6	5	5	3.71429	4.85714	7	7	4	3	6	6	6	7	3	6
13	7	5	5	7	5	7	6	6	4	6	7	6	6	6	7	6	4	4	4	5	6	4	4	3.28571	4.82143	7	7	5	3	7	7	6	6	3	4
14	5	6	6	7	6	6	7	6.14286	4	6	6	7	6	5	7	5.85714	4	4	5	5	6	4	5	3.57143	4.89286	5	7	5	6	7	6	7	7	4	7
15	7	6	6	7	5	6	6	6.14286	4	4	6	6	7	6	7	5.71429	4	4	6	5	4	6	5	3.71429	4.89286	7	7	4	5	7	7	6	6	3	5
16	6	7	7	7	6	6	6	6.42857	4	4	6	6	6	6	7	5.57143	3	3	5	5	4	4	5	3.28571	4.57143	6	7	5	5	6	6	7	6	3	7
17	7	7	5	7	7	7	7	6.71429	4	4	7	7	6	5	7	5.71429	3	3	5	5	5	4	5	3.42857	4.71429	6	7	4	3	6	6	6	7	3	6
18	6	7	6	6	7	7	6	6.42857	5	4	6	6	6	5	7	5.57143	3	3	6	5	6	4	4	3.57143	4.64286	7	7	4	5	7	6	6	7	4	7
19	7	7	7	5	7	7	6	6.57143	4	4	6	6	6	6	6	5.42857	3	3	6	4	5	5	4	3.42857	4.60714	6	7	4	3	7	6	5	6	4	6
20	6	5	6	5	6	6	5	5.57143	5	6	7	7	7	5	6	6.14286	4	4	4	5	4	5	6	3.42857	4.78571	6	7	4	3	7	6	6	6	4	6
21	7	7	7	7	6	7	6	6.71429	4	4	7	7	5	7	7	5.85714	3	3	6	4	4	5	6	3.57143	4.78571	6	7	5	3	6	6	6	6	4	7
22	6	5	6	7	6	6	7	6.14286	6	4	6	6	6	6	6	5.71429	4	4	6	5	6	4	6	3.85714	4.92857	5	6	5	3	7	6	7	7	4	7
23	7	7	6	7	5	6	6	6.28571	6	6	6	6	6	6	7	6.14286	4	4	4	5	6	5	4	3.42857	4.96429	6	7	5	4	7	6	7	6	4	6
24	6	6	7	6	6	6	6	6.14286	4	5	6	6	6	7	6	5.71429	4	4	5	5	6	5	5	3.71429	4.89286	6	6	5	4	7	6	6	6	3	7
25	5	7	7	6	6	6	7	6.28571	4	6	7	7	6	6	6	6	4	4	5	4	4	5	6	3.42857	4.92857	6	6	4	4	7	6	7	6	3	7
26	5	7	6	6	7	7	6	6.28571	6	6	6	6	7	7	7	6.42857	4	4	4	5	4	5	5	3.28571	5	6	6	4	5	7	6	6	7	4	7
27	6	5	6	7	6	7	6	6.14286	6	6	7	6	6	6	6	6.14286	4	4	4	5	6	4	6	3.57143	4.96429	5	7	4	4	6	6	6	7	3	5
28	6	6	7	6	6	6	6	6.14286	4	5	7	7	6	6	6	5.85714	3	3	5	5	6	4	6	3.71429	4.67857	6	6	4	4	6	6	7	6	4	6
29	6	6	7	6	5	6	5	5.85714	4	6	6	6	6	6	7	5.85714	4	4	5	6	6	5	5	3.85714	4.89286	7	7	4	4	7	7	6	6	3	5
30	5	6	6	6	5	6	6	5.71429	4	6	7	6	7	7	7	6.28571	3	3	6	5	6	4	4	3.57143	4.64286	6	7	5	4	6	6	6	6	3	7
31	6	6	6	7	6	7	6	6.28571	4	6	6	6	7	7	7	6.14286	3	3	4	6	6	4	5	3.57143	4.75	7	7	5	4	7	7	7	7	3	7
32	6	7	6	6	6	6	7	6.28571	4	4	7	6	6	6	7	5.71429	3	3	6	5	6	4	6	3.85714	4.71429	7	7	5	3	7	6	6	6	4	7
33	6	7	7	7	6	6	6	6.42857	4	6	7	7	7	6	7	6.28571	3	3	6	5	5	5	5	3.71429	4.85714	7	7	5	3	7	7	7	6	3	6
34	6	7	7	6	7	6	6	6.42857	6	6	6	6	7	7	7	6.42857	3	3	6	5	5	4	6	3.71429	4.89286	7	7	3	3	7	6	6	7	4	5
35	7	6	7	6	6	6	7	6.42857	6	4	7	6	6	7	7	6.14286	3	3	6	6	4	4	6	3.71429	4.82143	7	7	5	3	6	6	5	7	3	7
36	7	5	5	6	5	6	6	5.71429	6	6	6	6	6	6	7	6.14286	3	3	6	6	6	6	6	4.28571	4.78571	6	7	5	3	7	7	6	6	4	6
37	7	6	5	6	6	7	6	6.14286	5	4	6	7	6	6	7	5.85714	4	4	6	6	4	4	6	3.71429	4.92857	7	7	4	3	7	6	5	6	4	6
38	7	6	7	7	6	6	6	6.42857	5	6	6	6	7	6	7	6.14286	4	4	6	5	4	4	5	3.42857	5	7	7	4	3	7	7	6	7	3	7
39	7	6	7	7	6	6	6	6.42857	5	6	6	7	6	7	7	6.28571	4	4	5	4	6	5	5	3.57143	5.07143	7	7	3	4	7	6	6	7	4	6
40	6	6	7	5	6	5	6	5.85714	5	4	5	6	7	7	6	5.71429	4	4	4	6	6	5	5	3.71429	4.82143	7	7	3	4	7	7	6	7	3	6
41	7	6	7	6	5	6	7	6.28571	5	6	6	6	7	6	7	6.14286	2	2	4	6	6	4	6	3.71429	4.53571	7	7	3	5	7	6	5	6	4	7
42	5	6	5	6	5	5	6	5.42857	3	6	7	7	6	7	6	6	4	4	6	6	4	4	6	3.71429	4.78571	7	7	3	5	7	6	6	7	4	6
43	6	6	6	7	5	6	6	6	4	5	6	6	6	7	7	5.85714	2	2	6	6	4	5	4	3.57143	4.35714	7	7	3	5	6	6	7	7	3	6
44	6	7	6	6	5	6	7	6.14286	4	6	6	6	7	7	7	6.14286	4	4	6	5	6	5	6	4	5.07143	7	7	4	5	7	7	7	7	4	6
45	6	7	7	7	6	7	7	6.71429	4	4	7	7	7	6	6	5.85714	3	3	6	6	6	4	6	4	4.89286	7	7	4	3	7	6	7	7	4	7
46	7	7	6	6	6	6	7	6.42857	4	4	6	6	6	6	7	5.57143	3	3	6	6	6	5	4	3.85714	4.71429	7	7	4	3	7	7	6	7	3	6
47	6	7	6	6	7	6	6	6.28571	4	6	7	6	6	6	6	5.85714	3	3	4	5	6	5	4	3.42857	4.64286	7	7	4	5	6	6	7	7	4	7
48	5	7	6	7	7	7	6	6.42857	4	6	6	6	7	7	7	6.14286	3	3	6	5	4	5	4	3.42857	4.75	6	7	4	5	7	7	7	7	3	6
49	6	6	7	6	7	7	7	6.57143	4	4	6	7	6	6	6	5.57143	4	4	6	6	5	4	6	3.85714	5	6	7	4	5	7	7	7	6	4	5
50	6	5	7	6	7	6	7	6.28571	4	6	6	6	6	7	7	6	3	3	5	6	6	5	6	4	4.82143	7	7	5	5	7	7	7	7	3	7
51	6	6	7	7	6	6	6	6.28571	4	4	7	6	7	6	6	5.71429	4	4	4	5	5	4	6	3.42857	4.85714	7	7	4	4	7	6	7	7	4	5
52	7	6	7	6	6	6	6	6.28571	5	5	6	6	7	6	6	5.85714	3	3	6	5	6	4	6	3.85714	4.75	7	7	2	4	7	6	7	6	4	7
53	6	6	6	7	7	7	7	6.57143	4	6	7	7	6	7	6	6.14286	4	4	6	5	4	5	6	3.71429	5.10714	7	7	2	3	7	7	6	6	4	5
54	5	6	6	6	6	6	7	6	5	6	7	6	6	6	7	6.14286	3	3	6	4	6	6	4	3.71429	4.71429	7	7	2	3	7	6	6	7	5	6
55	6	6	6	6	6	6	6	6	4	4	7	7	6	6	7	5.85714	4	4	5	4	6	4	5	3.42857	4.82143	7	7	4	3	7	6	6	7	4	6
56	6	7	7	6	7	7	6	6.57143	5	6	6	7	7	7	7	6.42857	3	3	4	4	6	4	5	3.28571	4.82143	7	7	4	3	7	7	7	7	5	6
57	5	6	7	7	6	7	7	6.42857	5	6	7	7	7	7	7	6.57143	3	3	5	6	4	6	5	3.71429	4.92857	7	7	4	3	6	6	7	6	4	6
58	5	7	6	6	6	7	6	6.14286	5	5	7	7	6	6	7	6.14286	3	3	5	4	6	6	6	3.85714	4.78571	7	7	4	3	7	6	5	7	4	7
59	6	6	7	6	6	6	7	6.28571	4	5	6	6	6	7	7	5.85714	4	4	5	6	4	6	4	3.57143	4.92857	7	7	4	3	6	6	5	7	5	6
60	6	7	5	7	6	6	6	6.14286	4	6	6	6	7	6	7	6	4	4	6	6	6	6	6	4.28571	5.10714	7	7	3	3	7	6	5	7	4	5
61	6	6	6	7	7	6	6	6.28571	4	6	6	7	6	6	6	5.85714	4	4	6	6	6	5	5	4	5.03571	7	7	3	3	6	6	6	6	4	5
62	7	7	7	6	6	6	6	6.42857	6	5	6	6	7	7	6	6.14286	2	2	6	6	4	4	4	3.42857	4.5	7	7	3	4	6	6	7	7	4	5
63	6	6	7	6	6	6	6	6.14286	6	5	7	6	7	6	6	6.14286	4	4	6	4	6	5	5	3.71429	5	7	7	4	4	6	6	7	7	4	7
64	7	6	7	7	7	7	7	6.85714	6	5	6	6	7	6	7	6.14286	4	4	6	4	4	5	5	3.42857	5.10714	6	6	5	4	7	7	6	7	5	6
65	7	6	7	6	6	6	6	6.28571	6	5	6	6	7	7	7	6.28571	3	3	6	6	4	5	5	3.71429	4.82143	6	7	5	3	7	7	5	7	4	7
66	6	7	6	6	6	6	7	6.28571	5	6	7	7	6	6	6	6.14286	3	3	6	6	6	4	4	3.71429	4.78571	6	6	4	3	6	6	6	6	4	7
67	7	7	6	7	6	6	7	6.57143	5	6	6	6	6	6	7	6	4	4	5	4	4	4	6	3.28571	4.96429	6	7	5	3	7	7	6	7	5	6
68	6	7	6	7	7	7	7	6.71429	5	6	7	6	7	7	6	6.28571	3	3	5	6	4	5	6	3.71429	4.92857	6	6	4	3	7	6	7	7	5	7
69	7	6	5	6	7	6	6	6.14286	6	5	6	6	7	6	6	6	4	4	5	4	4	4	6	3.28571	4.85714	7	7	3	3	6	6	6	7	4	5
70	7	6	6	6	6	6	7	6.28571	5	6	6	6	7	6	7	6.14286	4	4	5	6	5	4	6	3.71429	5.03571	7	7	4	3	7	7	7	7	4	7
71	6	6	6	6	6	5	5	5.71429	5	5	6	6	6	7	7	6	4	4	5	6	4	5	6	3.71429	4.85714	7	7	3	3	7	7	7	7	5	7
